# Supplementary material for: Evaluation of the BL-RED test and comparison with the β-LACTA test for rapid detection of resistance to third-generation cephalosporins in Enterobacterales on early culture of positive blood cultures
Source: Microbiol Spectr. 2026 Feb 4;14(3):e02718-25. doi: 10.1128/spectrum.02718-25 (PMC12955405; doi:10.1128/spectrum.02718-25)
Supplement: Table S1 — Phenotypic and genotypic characteristics of β-lactamase-producing strains (PCR and rapid test results). [file spectrum.02718-25-s0003.xlsx]

## Sheet: Table S1
		Table S.1	Phenotypic and genotypic characteristics of β-lactamase-producing strains (PCR and rapid test results)
ID	Species	Value BL-RED	Result BL-RED	Result B LACTA	CORIS CTX_M	CORIS OKNV	Phenotype +/- PCR	3GC S/R
1	Citrobacter freundii	2190	P	P	CTX-M-15	0	CTX-M-3	R
2	Escherichia coli	2950	P	P	CTX-M-15	0	CTX-M-1	R
6	Escherichia coli	2520	P	P	CTX-M-14	0	CTX-M-27	R
8	Escherichia coli	2409	P	P	N	0	CTX-M-2/OXA-1/TEM-1	R
9	Enterobacter cloacae	1569	P	P	N	0	SHV-12/OXA-1	R
10	Escherichia coli	2480	P	P	CTX-M-15	0	CTX-M-15/ OXA-1/TEM-1	R
11	Escherichia coli	0	N	N	N	0	Wild type	S
12	Enterobacter cloacae	2720	P	P	CTX-M-15	0	CTX-M-15	R
13	Escherichia coli	0	N	P	N	0	TEM-3	R
14	Proteus mirabilis	2139	P	P	CTX-M-14	0	CTX-M-14	R
15	Escherichia coli	2990	P	P	CTX-M-15	0	CTX-M-55/TEM-1	R
17	Enterobacter cloacae	0	N	N	N	0	Wild type	S
19	Escherichia coli	3179	P	P	CTX-M-14	0	CTX-M group 9	R
22	Escherichia coli	1979	P	P	CTX-M-14	0	CTX-M-14	R
23	Escherichia coli	2740	P	P	CTX-M-15	0	CTX-M-15	R
25	Klebsiella pneumoniae	470	P	P	N	VIM	VIM-1/SHV-5	R
26	Klebsiella aerogenes	0	N	N	N	0	Wild type	S
29	Escherichia coli	2610	P	P	CTX-M-15	0	CTX-M-15	R
30	Klebsiella pneumoniae	2540	P	P	CTX-M-15	OXA-48	NDM-1/OXA-48	R
31	Enterobacter cloacae	0	N	N	N	0	Overproduced AmpC	R
32	Klebsiella aerogenes	0	N	N	N	0	Wild type	S
33	Citrobacter freundii	0	N	N	N	0	Wild type	S
37	Hafnia alvei	0	N	N	N	0	Wild type	S
38	Enterobacter cloacae	0	N	N	N	0	Wild type	S
39	Citrobacter freundii	0	N	N	N	0	Wild type	S
40	Klebsiella oxytoca	0	N	N	N	0	Wild type	S
42	Citrobacter freundii	0	N	N	N	0	Wild type	S
43	Escherichia coli	0	N	N	N	0	Penicillinase low level	S
44	Enterobacter cloacae	0	N	N	N	0	Wild type	S
45	Escherichia coli	0	N	N	N	0	Wild type	S
46	Escherichia coli	0	N	N	N	0	Wild type	S
48	Enterobacter cloacae	0	N	N	N	0	Overproduced AmpC	R
49	Citrobacter freundii	0	N	N	N	0	Overproduced AmpC	R
51	Citrobacter freundii	0	N	N	N	0	Wild type	S
56	Escherichia coli	0	N	N	N	OXA-48	OXA-48	S
57	Escherichia coli	0	N	N	N	OXA-48	OXA-48	S
63	Escherichia coli	0	N	N	N	0	Wild type	S
68	Citrobacter freundii	2659	P	P	CTX-M-15	NDM/OXA-48	OXA-48/CTX-M group 1	R
70	Klebsiella pneumoniae	2629	P	P	CTX-M-15	OXA-48	OXA-48/CTX-M group 1	R
72	Klebsiella pneumoniae	2510	P	P	CTX-M-15	0	CTX-M group 1	R
76	Escherichia coli	0	N	N	N	OXA-48	OXA-48/TEM-1	S
77	Enterobacter cloacae	2790	P	P	CTX-M-15	NDM	NDM	R
78	Escherichia coli	2870	P	P	CTX-M-14	0	OXA-48/CTX-M group 9	R
79	Escherichia coli	0	N	N	N	0	OXA-48	S
80	Klebsiella oxytoca	1209	P	P	CTX-M-15	OXA-48	OXA-48/CTX-M group 1	R
81	Escherichia coli	2810	P	P	CTX-M-15	0	CTX-M group 1	R
82	Serratia marcescens	0	N	N	N	0	Wild type	S
84	Proteus vulgaris	0	N	N	N	0	Wild type	S
86	Citrobacter freundii	1939	P	P	CTX-M-15	OXA-48	OXA-48/CTX-M group 1	R
90	Klebsiella pneumoniae	0	N	N	N	0	Wild type	S
91	Escherichia coli	843.99	P	P	N	0	CTX-M-8	R
103	Escherichia coli	0	N	N	N	0	Penicillinase high level	S
104	Proteus mirabilis	0	N	N	N	0	Penicillinase high level	S
105	Citrobacter koseri	0	N	N	N	0	Wild type	S
106	Enterobacter cloacae	0	N	N	N	0	Penicillinase high level	S
AST	Antibiotic Susceptibility Testing
3GC	Third Generation Cephalosporins
S/R	Susceptible/Resistant
TZP	Piperacillin Tazobactam
CTX	Cefotaxim
CAZ	Ceftazidim
FEP	Cefepim
Int	Interpretation
*	(Except strains producing ESBL, carbapenemases and/or overproducing AmpC)
	excluded strain (identical cgMLST profile with an included strain)
