# Supplementary material for: Evaluation of the BL-RED test and comparison with the β-LACTA test for rapid detection of resistance to third-generation cephalosporins in Enterobacterales on early culture of positive blood cultures
Source: Microbiol Spectr. 2026 Feb 4;14(3):e02718-25. doi: 10.1128/spectrum.02718-25 (PMC12955405; doi:10.1128/spectrum.02718-25)
Supplement: Table S2 — Correlation data between phenotypic tests (antibiotic susceptibility, synergy) and genotypic resistance profiles. [file spectrum.02718-25-s0004.xlsx]

## Sheet: Table S.2
				Table S.2	Correlation data between phenotypic tests (antibiotic susceptibility, synergy) and genotypic resistance profiles.
ID	Species	Value BL-RED	Result BL-RED	Result B-LACTA	AST Gold Standard	3GC S/R	Diametre TZP	Int TZP	Diametre CTX	Int CTX	Diametre CAZ	Int CAZ	Diametre FEP	Int FEP	Synergy 3GC/Inhibitor	CORIS CTX-M	CORIS OKNV	NGS BL Gene Resistance 1	NGS BL Gene Resistance 2	NGS BL Gene Resistance 3
230403782701	Escherichia coli	0	N	N	Wild type	S			32	S	31	S	38	S	N
230404071901	Escherichia coli	0	N	N	Wild type	S			29	S	28	S	36	S	N
230404214101	Morganella morganii	0	N	N	Wild type	S			28	S	26	S	33	S	N
230404447201	Klesbiella oxytoca	0	N	N	Wild type	S			32	S	29	S	40	S	N
230405193101	Escherichia coli	0	N	N	Penicillinase high level	S			26	S	25	S	31	S	N
230405215401	Escherichia coli	0	N	N	Piperacillin-Tazobactam resistant*	S	12	R	22	S	22	S	27	S	N
230405216301	Escherichia coli	0	N	N	Piperacillin-Tazobactam resistant*	S	14	R	24	S	24	S	30	S	N
230405314801	Escherichia coli	0	N	N	Wild type	S			27	S	26	S	34	S	N
230405377601	Klebsiella pneumoniae	0	N	N	Wild type	S			26	S	24	S	30	S	N
230405722101	Escherichia coli	0	N	N	Wild type	S			26	S	25	S	31	S	N
230405733901	Escherichia coli	0	N	N	Wild type	S			27	S	26	S	30	S	N
230406198801	Escherichia coli	0	N	N	Wild type	S			27	S	26	S	35	S	N
230406352301	Escherichia coli	0	N	N	Penicillinase high level	S			31	S	29	S	38	S	N
230406667501	Klebsiella pneumoniae	0	N	N	Wild type	S			34	S	33	S	38	S	N
230407077201	Escherichia coli	0	N	N	Wild type	S			26	S	25	S	33	S	N
230408152801	Enterobacter cloacae complexe	0	N	N	Penicillinase low level	S			20	S	24	S	30	S	N	N
230408942201	Escherichia coli	0	N	N	Plasmid-mediated AmpC	R			15	R	14	R	32	S	N	N		DHA-1
230500072401	Klebsiella oxytoca	0	N	N	Wild type	S			32	S	30	S	35	S	N
230500072701	Klebsiella pneumoniae	0	N	N	Piperacillin-Tazobactam resistant*	S	15	R	26	S	21	I	30	S	N
230500072901	Escherichia coli	0	N	N	Wild type	S			27	S	25	S	32	S	N
230500149101	Escherichia coli	0	N	N	Penicillinase high level	S			27	S	25	S	33	S	N
230500378701	Klebsiella pneumoniae	0	N	N	Wild type	S			24	S	23	S	32	S	N
230500457701	Escherichia coli	0	N	N	Wild type	S			33	S	32	S	38	S	N
230500488801	Escherichia coli	0	N	N	Penicillinase high level	S			26	S	25	S	34	S	N
230502261701	Salmonella enterica subs. enterica var Typhymurium	0	N	N	Penicillinase high level	S			27	S	28	S	34	S	N
230502266101	Proteus mirabilis	0	N	N	Wild type	S			30	S	27	S	34	S	N
230502268801	Serratia liquefasciens	0	N	N	Wild type	S			22	S	29	S	36	S	N
230502978401	Escherichia coli	0	N	N	Wild type	S			28	S	29	S	35	S	N
230503182501	Enterobacter cloacae complexe	0	N	N	Wild type	S			23	S	23	S	29	S	N
230503182801	Enterobacter cloacae complexe	0	N	N	Wild type	S			25	S	26	S	32	S	N
230504593301	Escherichia coli	0	N	N	Penicillinase low level	S			28	S	28	S	36	S	N
230505029001	Escherichia coli	0	N	N	Piperacillin-Tazobactam resistant*	S	13	R	20	S	22	S	24	I	N
230505086201	Klebsiella oxytoca	0	N	N	Wild type	S			27	S	28	S	32	S	N
230505295901	Escherichia coli	0	N	N	Penicillinase low level	S			28	S	28	S	36	S	N
230505917701	Escherichia coli	0	N	N	Penicillinase high level	S			27	S	26	S	33	S	N
230506523401	Klebsiella pneumoniae	0	N	N	Wild type	S			28	S	27	S	34	S	N
230507245401	Escherichia coli	0	N	N	Penicillinase high level	S			24	S	22	S	32	S	N
230507476901	Escherichia coli	0	N	N	Wild type	S			27	S	24	S	31	S	N
230507641901	Escherichia coli	0	N	N	Piperacillin-Tazobactam resistant*	S	9	R	26	S	25	S	27	S	N
230508096301	Escherichia coli	0	N	N	Piperacillin-Tazobactam resistant*	S	16	R	23	S	23	S	30	S	N
230509467001	Escherichia coli	0	N	N	Wild type	S			29	S	27	S	34	S	N
230510101901	Serratia marcescens	0	N	N	Wild type	S			20	S	28	S	33	S	N
230510142801	Escherichia coli	0	N	N	Wild type	S			25	S	26	S	31	S	N
230510142901	Enterobacter cloacae complexe	0	N	N	Overproduced AmpC	R			6	R	6	R	29	S	N	N
230600144301	Klebsiella pneumoniae	0	N	N	Wild type	S			29	S	24	S	30	S	N
230600155401	Escherichia coli	0	N	N	Wild type	S			27	S	25	S	31	S	N
230600155701	Escherichia coli	0	N	N	Wild type	S			28	S	29	S	35	S	N
230600161801	Escherichia coli	0	N	N	Penicillinase high level	S			28	S	29	S	34	S	N
230600164101	Escherichia coli	0	N	N	Piperacillin-Tazobactam resistant*	S	17	R	23	S	27	S	29	S	N
230600165501	Escherichia coli	0	N	N	Wild type	S			27	S	26	S	40	S	N
230600398801	Serratia marcescens	0	N	N	Wild type	S			20	S	23	S	31	S	N
230600421001	Citrobacter koseri	0	N	N	Wild type	S			23	S	29	S	34	S	N
230601089201	Escherichia coli	0	N	N	Piperacillin-Tazobactam resistant*	S	13	R	23	S	26	S	27	S	N
230601089801	Escherichia coli	0	N	N	Wild type	S			27	S	27	S	32	S	N
230601092401	Escherichia coli	0	N	N	Wild type	S			29	S	29	S	34	S	N
230602282401	Escherichia coli	0	N	N	Wild type	S			26	S	26	S	32	S	N
230602433201	Klebsiella pneumoniae	0	N	N	Wild type	S			25	S	28	S	27	S	N
230602576701	Escherichia coli	0	N	N	Penicillinase high level	S			28	S	27	S	34	S	N
230602613501	Enterobacter cloacae complexe	0	N	N	Wild type	S			25	S	23	S	30	S	N
230602811501	Escherichia coli	0	N	N	Penicillinase high level	S			26	S	27	S	32	S	N
230602813001	Serratia marcescens	0	N	N	Wild type	S			23	S	23	S	30	S	N
230603796701	Proteus mirabilis	0	N	N	Penicillinase low level	S			30	S	18	R	33	S	N
230604169601	Escherichia coli	0	N	N	Wild type	S			20	S	25	S	31	S	N
230604190701	Enterobacter cloacae complexe	0	N	N	Piperacillin-Tazobactam resistant*	S	16	R	20	S	23	S	31	S	N
230604304001	Escherichia coli	0	N	N	Piperacillin-Tazobactam resistant*	S	16	R	23	S	24	S	27	S	N
230604943101	Escherichia coli	0	N	N	Wild type	S			26	S	30	S	36	S	N
230605180901	Serratia marcescens	0	N	N	Wild type	S			21	S	28	S	33	S	N
230605584101	Enterobacter cloacae complexe	0	N	N	Wild type	S			23	S	25	S	31	S	N
230605599701	Klebsiella variicola	0	N	N	Wild type	S			24	S	24	S	32	S	N
230605652501	Escherichia coli	0	N	N	Penicillinase high level	S			23	S	23	S	28	S	N
230606364301	Escherichia coli	0	N	N	Wild type	S			29	S	29	S	35	S	N
230606364801	Escherichia coli	0	N	N	Penicillinase high level	S			29	S	28	S	34	S	N
230606368401	Proteus mirabilis	0	N	N	Wild type	S			30	S	27	S	34	S	N
230606380901	Escherichia coli	10	N	N	Piperacillin-Tazobactam resistant*	S	9	R	26	S	22	S	27	S	N
230606465601	Klebsiella pneumoniae	0	N	N	Wild type	S			28	S	27	S	31	S	N
230606706601	Escherichia coli	0	N	N	Penicillinase high level	S			27	S	26	S	34	S	N
230607440601	Escherichia coli	0	N	N	Penicillinase high level	S			25	S	25	S	32	S	N
230607575601	Klebsiella pneumoniae	0	N	N	Penicillinase high level	S			27	S	25	S	32	S	N
230607950801	Escherichia coli	0	N	N	Piperacillin-Tazobactam resistant*	S	18	R	27	S	24	S	32	S	N
230608015401	Serratia marcescens	0	N	N	Wild type	S			22	S	25	S	30	S	N
230608202501	Klebsiella oxytoca	0	N	N	Wild type	S			28	S	27	S	34	S	N
230608202901	Morganella morganii	0	N	N	Wild type	S			25	S	26	S	32	S	N
230608848701	Escherichia coli	0	N	N	Penicillinase high level	S			28	S	29	S	32	S	N
230608864601	Escherichia coli	0	N	N	Plasmid-mediated AmpC	R			15	R	15	R	33	S	N	N		DHA-1
230608888301	Klebsiella pneumoniae	0	N	N	Wild type	S			23	S	24	S	32	S	N
230608894501	Escherichia coli	0	N	N	Wild type	S			28	S	27	S	34	S	N
230608908101	Klebsiella pneumoniae	0	N	N	Wild type	S			33	S	38	S	37	S	N
230609006801	Klebsiella pneumoniae	0	N	N	Wild type	S			28	S	30	S	33	S	N
230609265601	Klebsiella pneumoniae	0	N	N	Wild type	S			29	S	27	S	34	S	N
230609266101	Escherichia coli	0	N	N	Piperacillin-Tazobactam resistant*	S	15	R	26	S	26	S	34	S	N
230609385801	Serratia marcescens	0	N	N	Wild type	S			27	S	29	S	35	S	N
230610055701	Klebsiella pneumoniae	0	N	N	Piperacillin-Tazobactam resistant*	S	15	R	24	S	20	I	27	S	N	N
230610710001	Escherichia coli	0	N	N	Piperacillin-Tazobactam resistant*	S	17	R	27	S	24	S	30	S	N
230700717301	Escherichia coli	0	N	N	Penicillinase high level	S			28	S	27	S	35	S	N
230700975801	Salmonella enterica subs. enterica var Typhi	0	N	N	Penicillinase low level	S			31	S	30	S	40	S	N
230701011101	Escherichia coli	0	N	N	Wild type	S			28	S	27	S	33	S	N
230701741401	Enterobacter cloacae complexe	0	N	N	Wild type	S			21	S	24	S	33	S	N
230701788701	Escherichia coli	0	N	N	Penicillinase high level	S			28	S	27	S	33	S	N
230703209301	Enterobacter cloacae complexe	0	N	N	Overproduced AmpC	R			6	R	16	R	35	S	N
230703640301	Escherichia coli	0	N	N	Wild type	S			28	S	27	S	34	S	N
230703779701	Klebsiella pneumoniae	0	N	N	Plasmid-mediated AmpC	R			6	R	6	R	31	S	N			DHA-1
230704010601	Salmonella enterica subs. enterica var bovismorbficans	0	N	N	Wild type	S			29	S	28	S	37	S	N
230704725601	Klebsiella pneumoniae	0	N	N	Wild type	S			37	S	30	S	40	S	N
230705150601	Escherichia coli	0	N	N	Penicillinase high level	S			26	S	26	S	35	S	N
230705622601	Escherichia coli	0	N	N	Piperacillin-Tazobactam resistant*	S	16	R	26	S	29	S	29	S	N
230705695401	Escherichia coli	0	N	N	Piperacillin-Tazobactam resistant*	S	18	R	26	S	29	S	34	S	N
230705912601	Klebsiella pneumoniae	0	N	N	Wild type	S			29	S	27	S	36	S	N
230706022001	Escherichia coli	0	N	N	Wild type	S			33	S	33	S	38	S	N
230706090101	Escherichia coli	0	N	N	Penicillinase high level	S			27	S	27	S	34	S	N
AST	Antibiotic Susceptibility Testing
3GC	Third Generation Cephalosporins
S/R	Susceptible/Resistant
TZP	Piperacillin Tazobactam
CTX	Cefotaxim
CAZ	Ceftazidim
FEP	Cefepim
Int	Interpretation
*	(Except strains producing ESBL, carbapenemases and/or overproducing AmpC)
	excluded strain (identical cgMLST profile with an included strain)
