# Supplementary material for: Evaluation of the BL-RED test and comparison with the β-LACTA test for rapid detection of resistance to third-generation cephalosporins in Enterobacterales on early culture of positive blood cultures
Source: Microbiol Spectr. 2026 Feb 4;14(3):e02718-25. doi: 10.1128/spectrum.02718-25 (PMC12955405; doi:10.1128/spectrum.02718-25)
Supplement: Table S3 — Molecular profiles and sequence types (MLST) of the studied isolates. [file spectrum.02718-25-s0005.xlsx]

## Sheet: Table S.3
	Table S.3 Molecular profiles and sequence types (MLST) of the studied isolates.
Species	Beta-lactam resistance genes	Sequence Type
Escherichia coli	CTX-M-27	131
Klebsiella pneumoniae	TEM-1 / CTX-M-15 / SHV-106	307
Escherichia coli	DHA-1	349
Enterobacter cloacae complexe	CTX-M-15 / OXA-1	66
Klebsiella pneumoniae	CTX-M-15 / SHV-26	643
Enterobacter cloacae complexe	TEM-1 / CTX-M-15 / OXA-1	544
Escherichia coli	TEM-1 / CTX-M-15	1193
Klebsiella pneumoniae	TEM-1 / CTX-M-15 / SHV-187	441
Escherichia coli	TEM-1 / CTX-M-27	131
Escherichia coli	TEM-1 / CTX-M-14	131
Escherichia coli	CTX-M-27	131
Klebsiella pneumoniae	CTX-M-15 / SHV-145	219
Escherichia coli	TEM-1 / CTX-M-1	131
Escherichia coli	CTX-M-14	569
Escherichia coli	CTX-M-15 / OXA-1	131
Klebsiella pneumoniae	DHA-1	45
Escherichia coli	DHA-1	349
Raw reads have been deposited in the European Nucleotide Archive (ENA) at EMBL-EBI under accession number PRJEB87371
